# Supplementary material for: Endophytic Bacterial Community Structure and Function Response of BLB Rice Leaves After Foliar Application of Cu-Ag Nanoparticles
Source: Nanomaterials (Basel). 2025 May 22;15(11):778. doi: 10.3390/nano15110778 (PMC12157765; doi:10.3390/nano15110778)
Supplement: Supplementary file 1 [file nanomaterials-15-00778-s001.zip]

Archive with 1 entries (1 files):
- nanomaterials-3589067-supplementary.pdf
